# Supplementary material for: Directivity Maximization of Difference Patterns for Monopulse Microstrip Patch Arrays with Sidelobe Constraints
Source: Micromachines (Basel). 2026 Mar 4;17(3):321. doi: 10.3390/mi17030321 (PMC13028658; doi:10.3390/mi17030321)
Supplement: Supplementary file 1 [file micromachines-17-00321-s001.zip › Supplementary Material 1.xlsx]

## Sheet: Amplitude（V）
0.000786547	0.00169416	0.00341133	0.00832281	0.0166167	0.0256934	0.0325829	0.0359267	0.0359267	0.0325829	0.0256934	0.0166167	0.00832281	0.00341133	0.00169416	0.000786546
0.00110924	0.00476108	0.0162533	0.0386289	0.070485	0.106023	0.136848	0.154792	0.154792	0.136848	0.106023	0.070485	0.0386289	0.0162533	0.00476108	0.00110924
0.00173211	0.0128585	0.0436937	0.101583	0.183024	0.272077	0.346891	0.389069	0.389069	0.346891	0.272077	0.183024	0.101583	0.0436937	0.0128585	0.00173211
0.00588669	0.0304625	0.0897651	0.192367	0.331573	0.483924	0.615144	0.691319	0.691319	0.615144	0.483924	0.331573	0.192367	0.0897651	0.0304625	0.00588669
0.00888848	0.0430005	0.124194	0.265808	0.458676	0.667873	0.844626	0.945265	0.945265	0.844626	0.667873	0.458676	0.265808	0.124194	0.0430005	0.00888848
0.0106493	0.0505268	0.140134	0.289671	0.488985	0.705556	0.89181	1	1	0.89181	0.705556	0.488985	0.289671	0.140134	0.0505268	0.0106493
0.00863905	0.0378491	0.105255	0.221432	0.378707	0.548442	0.691096	0.771957	0.771957	0.691096	0.548442	0.378707	0.221432	0.105255	0.0378491	0.00863905
0.00339169	0.0162167	0.0435857	0.0868812	0.142871	0.203917	0.257872	0.290127	0.290127	0.257872	0.203917	0.142871	0.0868812	0.0435857	0.0162167	0.00339169
0.00339169	0.0162167	0.0435857	0.0868812	0.142871	0.203917	0.257872	0.290126	0.290126	0.257872	0.203917	0.142871	0.0868812	0.0435857	0.0162166	0.00339169
0.00863905	0.037849	0.105255	0.221432	0.378707	0.548442	0.691096	0.771957	0.771957	0.691096	0.548442	0.378707	0.221432	0.105255	0.0378491	0.00863905
0.0106493	0.0505268	0.140134	0.289671	0.488985	0.705556	0.89181	1	1	0.89181	0.705556	0.488985	0.289671	0.140134	0.0505268	0.0106493
0.00888848	0.0430005	0.124194	0.265808	0.458676	0.667873	0.844626	0.945265	0.945265	0.844626	0.667873	0.458676	0.265808	0.124194	0.0430005	0.00888848
0.00588669	0.0304625	0.0897651	0.192367	0.331573	0.483924	0.615144	0.691319	0.691319	0.615144	0.483924	0.331573	0.192367	0.0897651	0.0304625	0.00588669
0.00173211	0.0128585	0.0436937	0.101583	0.183024	0.272077	0.346891	0.389069	0.389069	0.346891	0.272077	0.183024	0.101583	0.0436937	0.0128585	0.00173211
0.00110924	0.00476108	0.0162533	0.0386289	0.070485	0.106023	0.136848	0.154792	0.154792	0.136848	0.106023	0.070485	0.0386289	0.0162533	0.00476108	0.00110924
0.000786547	0.00169416	0.00341133	0.00832281	0.0166167	0.0256934	0.0325829	0.0359267	0.0359267	0.0325829	0.0256934	0.0166167	0.00832281	0.00341133	0.00169416	0.000786546

## Sheet: Phase（deg）
200.787	56.834	290.433	153.829	358.83	194.931	25.695	212.696	38.1863	225.188	55.9515	252.053	97.0539	320.45	194.049	50.0953
99.6313	327.349	174.078	7.99346	196.822	23.2651	208.505	33.1831	217.7	42.3777	227.618	54.061	242.889	76.805	283.534	151.251
339.736	177.257	6.72093	193.997	20.2267	205.557	29.9946	213.719	37.164	220.888	45.3261	230.656	56.8854	244.162	73.6261	271.146
175.554	7.93127	195.008	20.1689	204.286	27.7879	210.952	33.9594	216.923	39.931	223.095	46.5967	230.714	55.8752	242.951	75.3287
16.0729	196.2	18.6779	201.891	25.3193	208.611	31.569	214.196	36.6866	219.314	42.2715	225.564	48.9917	232.205	54.6829	234.81
189.931	16.8123	201.042	24.3445	207.117	29.5935	211.947	34.276	216.607	38.9358	221.289	43.7654	226.538	49.8409	234.071	60.9517
25.4031	202.103	22.4041	204.316	26.9442	209.693	32.2066	214.409	36.4736	218.676	41.19	223.939	46.5671	228.479	48.7801	225.48
177.573	15.2204	202.628	26.7007	208.996	30.5764	212.251	34.3142	216.569	38.6314	220.306	41.887	224.182	48.2548	235.662	73.3096
177.573	15.2204	202.628	26.7007	208.996	30.5764	212.251	34.3142	216.569	38.6314	220.306	41.887	224.182	48.2548	235.662	73.3096
25.4031	202.103	22.4041	204.316	26.9442	209.693	32.2066	214.409	36.4736	218.676	41.19	223.939	46.5671	228.479	48.7801	225.48
189.931	16.8123	201.042	24.3445	207.117	29.5935	211.947	34.276	216.607	38.9358	221.289	43.7654	226.538	49.8409	234.071	60.9517
16.0729	196.2	18.6779	201.891	25.3193	208.611	31.569	214.196	36.6866	219.314	42.2715	225.564	48.9917	232.205	54.6829	234.81
175.554	7.93127	195.008	20.1689	204.286	27.7879	210.952	33.9594	216.923	39.931	223.095	46.5967	230.714	55.8752	242.951	75.3287
339.736	177.257	6.72093	193.997	20.2267	205.557	29.9946	213.719	37.164	220.888	45.3261	230.656	56.8854	244.162	73.6261	271.146
99.6313	327.349	174.078	7.99346	196.822	23.2651	208.505	33.1831	217.7	42.3777	227.618	54.061	242.889	76.805	283.534	151.251
200.787	56.834	290.433	153.829	358.83	194.931	25.695	212.696	38.1863	225.188	55.9515	252.053	97.0539	320.45	194.049	50.0953
