# Supplementary material for: Directivity Maximization of Difference Patterns for Monopulse Microstrip Patch Arrays with Sidelobe Constraints
Source: Micromachines (Basel). 2026 Mar 4;17(3):321. doi: 10.3390/mi17030321 (PMC13028658; doi:10.3390/mi17030321)
Supplement: Supplementary file 1 [file micromachines-17-00321-s001.zip › Supplementary Material 2.xlsx]

## Sheet: Amplitude（V）
0.0119263	0.0119155	0.0146063	0.00695138	0.015327	0.0100841	0.0161429	0.020001	0.00986724	0.0270237	0.00569432	0.0292575	0.011344	0.0262644	0.00590509	0.0092278
0.0301958	0.0246489	0.0215674	0.0294834	0.0217422	0.0363836	0.0380207	0.0600482	0.0332522	0.0755658	0.0213657	0.0720304	0.0232671	0.0622968	0.0235121	0.0306547
0.0388452	0.0352869	0.00931064	0.0572464	0.0437965	0.0652426	0.0885932	0.115643	0.1056	0.149843	0.081342	0.122396	0.0412063	0.0990831	0.0424473	0.0562714
0.043712	0.0342927	0.0436208	0.0640765	0.0840458	0.0565748	0.151356	0.157993	0.231675	0.232412	0.201909	0.154238	0.0789927	0.106284	0.0518068	0.0666977
0.0457441	0.0249794	0.0661696	0.0511081	0.0561805	0.0420865	0.144161	0.183843	0.380455	0.340631	0.370665	0.185025	0.142502	0.0680087	0.0482165	0.0567436
0.0345344	0.021773	0.0589147	0.115474	0.103446	0.195704	0.159469	0.262134	0.548813	0.513262	0.565227	0.285755	0.216636	0.00871123	0.0340118	0.0333943
0.018284	0.0365407	0.109363	0.241208	0.353351	0.427039	0.419372	0.455462	0.746874	0.732354	0.746036	0.438576	0.28303	0.0931178	0.0224598	0.0242209
0.0199441	0.0653737	0.188298	0.382134	0.594288	0.694782	0.717776	0.704151	0.9148	0.917302	0.85873	0.550131	0.322102	0.150575	0.0462003	0.0359757
0.0264772	0.0877076	0.235335	0.485543	0.739735	0.892817	0.916147	0.877485	1	0.961871	0.863833	0.546618	0.318925	0.168475	0.0707957	0.0478034
0.037789	0.0863951	0.248485	0.495363	0.76862	0.927339	0.972738	0.878507	0.957172	0.838979	0.752479	0.439107	0.256511	0.175411	0.0804604	0.0639061
0.049066	0.0648865	0.236687	0.408588	0.693058	0.774652	0.876966	0.716082	0.779518	0.620498	0.534668	0.310256	0.16035	0.188688	0.0861681	0.0733923
0.0478916	0.047561	0.193017	0.276403	0.538637	0.538111	0.659679	0.486197	0.515808	0.404558	0.283644	0.224826	0.105048	0.174655	0.0942612	0.0642412
0.0376026	0.0431396	0.124478	0.170771	0.332694	0.323473	0.386829	0.294618	0.251212	0.253173	0.0895448	0.151669	0.115263	0.120213	0.0891799	0.040224
0.0251797	0.0358741	0.0537798	0.109874	0.147907	0.186293	0.158439	0.174363	0.0679595	0.140468	0.0413775	0.0679492	0.101736	0.0522581	0.0659872	0.0153875
0.0138335	0.0237328	0.0119235	0.0623431	0.0390473	0.0978785	0.0301633	0.0861433	0.0194557	0.0568116	0.0455835	0.00823089	0.0607775	0.00845356	0.0370137	0.000257528
0.00889185	0.0118379	0.000785523	0.025708	0.00833826	0.0381079	0.0160968	0.0311322	0.0244607	0.0229706	0.0238007	0.0209016	0.0239564	0.0105783	0.0145442	0.00224556

## Sheet: Phase（deg）
186.133	264.827	125.355	195.524	149.958	130.925	174.975	127.714	213.48	139.763	289.331	164.386	2.97455	186.374	32.5594	184.81
343.576	87.1153	319.178	21.5951	8.69208	340.104	45.2702	333.133	83.7681	346.846	131.865	7.92271	194.733	22.8753	203.701	7.97153
184.41	253.047	217.546	202.385	256.645	168.311	267.03	163.979	298.789	177.335	322.201	198.584	3.06201	218.961	30.6148	204.459
45.3545	64.4411	126.759	28.9959	105.364	356.653	111.309	351.423	140.666	0.631012	151.689	19.0255	164.672	56.0129	213.62	45.9512
263.088	242.236	333.279	253.171	304.981	287.494	321.919	186.906	343.663	182.508	344.051	185.684	339.591	253.627	33.7206	253.251
119.424	79.4579	209.036	124.055	292.187	129.337	227.534	34.8078	188.245	6.79236	177.2	352.471	161.489	292.525	203.27	113.968
357.505	278.326	93.895	311.89	123.224	306.897	87.979	237.251	28.4481	196.058	7.49455	171.748	343.33	110.276	326.394	12.3135
242.035	107.85	295.446	132.701	307.982	125.041	280.359	71.0641	223.866	26.1516	195.442	357.24	163.548	297.527	98.9529	229.662
71.3561	294.034	121.498	313.105	130.111	305.498	106.26	262.043	54.2449	215.304	22.0263	181.831	342.932	115.483	267.948	51.8853
246.537	117.684	300.6	134.955	309.378	128.089	289.586	90.075	242.62	42.3482	207.565	2.13645	160.995	283.757	77.6337	230.798
77.813	293.445	118.79	314.443	129.685	309.382	112.678	274.862	71.3634	224.742	34.0146	173.241	328.548	95.6265	243.155	60.6777
281.844	93.6041	301.569	129.536	310.712	126.758	297.526	93.7152	260.231	42.251	218.676	339.489	108.908	277.56	55.0848	258.865
135.045	259.418	128.783	295.59	133.776	298.012	123.975	266.621	87.6934	216.758	29.6006	154.323	260.193	105.309	238.089	103.248
350.746	82.987	318.402	102.237	317.335	106.651	309.516	79.9589	268.637	39.5498	123.4	340.756	77.5057	291.889	67.8581	313.832
195.053	281.57	149.786	281.646	132.129	282.99	122.934	265.736	339.048	241.498	287.357	228.347	262.584	73.4306	261.314	178.922
14.9031	123.884	297.951	112.539	228.316	108.042	179.637	107.793	143.736	121.228	112.68	151.177	90.5771	160.573	97.1336	246.916
